# Supplementary material for: Concurrent genome and epigenome editing by CRISPR-mediated sequence replacement
Source: BMC Biol. 2019 Nov 18;17:90. doi: 10.1186/s12915-019-0711-z (PMC6862751; doi:10.1186/s12915-019-0711-z)
Supplement: Supplementary file 4 — Additional file 4: Table S1. Counts of reads including both inverted and forward-oriented sequences that exactly matched the promoter, exon 1, splice donor, PAM mutations, and one of the three sets of allele-defining SNVs (wild-type, methylated or unmethylated) as well as unmatched sequences. [file 12915_2019_711_MOESM4_ESM.xlsx]

## Sheet: Supplemental Table 1
			Forward-oriented			Inverted
Sample	Selection Status	Methylated Allele	Wild-type	Methylated	Unmethylated	Wild-type	Methylated	Unmethylated	Unmatched
1	Pre	1	3760	40	73	2178	17	84	8033
2	Pre	1	4007	12	70	2448	7	85	5728
3	Pre	1	4402	23	93	2048	31	73	5722
4	Pre	2	6420	33	127	3612	59	116	10898
5	Pre	2	4233	14	61	2650	16	89	6165
6	Pre	2	3411	8	82	1961	17	53	4714
1	Mock	1	7151	83	111	2806	19	92	11482
2	Mock	1	4622	21	97	1825	12	57	5854
3	Mock	1	6463	12	135	2396	17	72	7991
4	Mock	2	7326	23	141	2983	72	95	11058
5	Mock	2	4138	26	57	1851	11	39	5440
6	Mock	2	5825	7	68	2235	4	84	7841
1	6-TG	1	0	165	0	7975	96	224	7342
2	6-TG	1	3	15	13	3164	9	98	2570
3	6-TG	1	4	35	2	3483	57	135	2700
4	6-TG	2	11	41	0	4601	59	150	5104
5	6-TG	2	2	38	0	2930	35	104	2218
6	6-TG	2	5	51	1	2584	9	56	1920
